# Supplementary material for: Enhancing growth, antioxidant capacity, and immune response in tilapia (Oreochromis niloticus) through curcumin supplementation across varied stocking density paradigms
Source: PLoS One. 2024 Nov 20;19(11):e0311146. doi: 10.1371/journal.pone.0311146 (PMC11578533; doi:10.1371/journal.pone.0311146)
Supplement: S1 Table — (XLSX) [file pone.0311146.s001.xlsx]

## Sheet: S1 table
S1 Table. Output of TWO WAY ANOVA indicating the effect of stocking density, curcumin and interactive effect of stocking density and curcumin on different parameters measured in the study.
						Tests of Between-Subjects Effects						Tests of Between-Subjects Effects
Tests of Between-Subjects Effects						CURCUMIN	length	3	4.25325	0.00961672		GROUPS * CURCUMIN	length	6	2.67322	0.0255388
Source		df	F	Sig.			weight	3	2.61706	0.0616601			weight	6	2.57949	0.030162
GROUPS	length	2	14.0312	1.5911e-05			SGR	3	2.79047	0.0504405			SGR	6	2.85085	0.0186382
	weight	2	6.88478	0.00235072			K	3	3.53614	0.0214736			K	6	2.46519	0.0369476
	SGR	2	7.38915	0.00159353			HIS	3	0.792637	0.504001			HIS	6	1.68585	0.144925
	K	2	16.315	3.92536e-06			MOIS	3	1746.03	5.51954e-49			MOIS	6	1924.6	2.06614e-55
	HIS	2	15.7179	5.61566e-06			CP	3	3392.86	7.32051e-56			CP	6	2440.48	7.07641e-58
	MOIS	2	408.667	7.20091e-31			CF	3	3013.29	1.24405e-54			CF	6	3328.77	4.20932e-61
	CP	2	756.286	5.14022e-37			CA	3	3549.21	2.49553e-56			CA	6	1596.83	1.78488e-53
	CF	2	2251.88	3.57669e-48			AMY	3	2119.64	5.46863e-51			AMY	6	162860	1.26455e-101
	CA	2	1641.52	6.42465e-45			LIP	3	21273.8	5.91363e-75			LIP	6	170660	4.11512e-102
	AMY	2	1.25696e+06	5.51038e-114			PRO	3	104147	1.67107e-91			PRO	6	441652	5.05736e-112
	LIP	2	447252	3.24539e-103			HB	3	4503.97	8.3974e-59			HB	6	12539.7	6.60673e-75
	PRO	2	417166	1.72608e-102			WBC	3	12.8134	2.83384e-06			WBC	6	17.644	1.15173e-10
	HB	2	14773	1.09884e-67			RBC	3	1900.79	7.32112e-50			RBC	6	606.151	1.80515e-43
	WBC	2	78.0517	8.19191e-16			HCT	3	460317	5.42482e-107			HCT	6	73412.7	2.54864e-93
	RBC	2	3262.6	5.28641e-52			MCV	3	1.40278e+06	1.3191e-118			MCV	6	2.7123e+06	6.10799e-131
	HCT	2	233287	1.97067e-96			MCH	3	1.3869e+06	1.73337e-118			MCH	6	1.31548e+06	2.12805e-123
	MCV	2	1.90161e+07	2.66758e-142			MCHC	3	1.49802e+06	2.72663e-119			MCHC	6	2.33135e+06	2.30902e-129
	MCH	2	3.55414e+06	8.079e-125			PLATELETS	3	5.95159e+07	1.1401e-157			PLATELETS	6	1.27837e+07	4.22916e-147
	MCHC	2	3.55414e+06	8.079e-125			NEUTRO	3	825397	4.44652e-113			NEUTRO	6	1.99802e+06	9.3675e-128
	PLATELETS	2	1.02144e+08	8.01575e-160			LYM	3	404762	1.18829e-105			LYM	6	541667	3.76969e-114
	NEUTRO	2	792621	3.52522e-109			MONO	3	59.5238	3.34765e-16			MONO	6	59.5238	1.49353e-20
	LYM	2	872716	3.49812e-110			EOS	3	1646.83	2.21717e-48			EOS	6	1051.59	3.77088e-49
	MONO	2	2984.86	4.39979e-51			TG	3	1.57063e+07	8.75622e-144			TG	6	7.94444e+06	3.84155e-142
	EOS	2	380.095	3.71074e-30			GLU	3	2.11905e+07	6.61833e-147			GLU	6	8.76786e+06	3.60238e-143
	TG	2	5.45657e+06	2.74754e-129			ALT	3	1.00595e+06	3.85573e-115			ALT	6	4.10119e+06	2.99352e-135
	GLU	2	1.47223e+07	1.24054e-139			AST	3	2.46091e+07	1.82733e-148			AST	6	2.04841e+07	5.15252e-152
	ALT	2	6.29272e+06	8.97254e-131			ALP	3	8.03254e+07	8.54402e-161			ALP	6	8.21825e+07	1.70346e-166
	AST	2	6.01857e+07	2.6135e-154			ALB	3	28015.9	8.02349e-78			ALB	6	31825.4	1.3081e-84
	ALP	2	1.25179e+09	6.08565e-186			UREA	3	492063	1.09466e-107			UREA	6	640873	6.65848e-116
	ALB	2	47058.7	9.47119e-80			CREAT	3	1488.1	2.46205e-47			CREAT	6	2619.05	1.30698e-58
	UREA	2	1.40104e+07	4.07584e-139			CORTISOL	3	3.96578e+07	1.94198e-153			CORTISOL	6	2.96186e+07	7.38726e-156
	CREAT	2	1.52381	0.228233			CAT	3	10.0262	3.05061e-05			CAT	6	11.0245	1.0809e-07
	CORTISOL	2	5.60177e+08	1.46306e-177			SOD	3	6.38528	0.000993098			SOD	6	2.84217	0.0189268
	CAT	2	76.1977	1.272e-15			GPX	3	68.0348	2.61386e-17			GPX	6	67.4598	1.06571e-21
	SOD	2	21.1483	2.5922e-07			MDA	3	13.4172	1.74288e-06			MDA	6	13.421	7.25196e-09
	GPX	2	654.524	1.47065e-35			SST	3	2.34556	0.0845487			SST	6	1.65191	0.153569
	MDA	2	719.06	1.66149e-36			ILB	3	0.245339	0.86424			ILB	6	0.361448	0.89961
	SST	2	3.93744	0.026097			POMC	3	1.73214	0.17294			POMC	6	1.54867	0.182892
	ILB	2	1.30568	0.280439			BACTIN	3					BACTIN	6
	POMC	2	5.33662	0.00807661
	BACTIN	2
